# Supplementary material for: Complete sequencing of the mitochondrial genome of tea plant Camellia sinensis cv. ‘Baihaozao’: multichromosomal structure, phylogenetic relationships, and adaptive evolutionary analysis
Source: Front Plant Sci. 2025 Jun 13;16:1604404. doi: 10.3389/fpls.2025.1604404 (PMC12202520; doi:10.3389/fpls.2025.1604404)
Supplement: Supplementary file 1 [file Table1.xlsx]

## Sheet: Supp. Table-1 sample.stat.at
Sample ID	ReadSum	BaseSum	GC(%)	Q20(%)	Q30(%)
Camellia_sinensis_Cv_Baihaozao	53801938	16140581400	39.05	97	92.27

## Sheet: Supp. Table-2 gfa figure
Note: The sequences are represented by thicker bars, which include the sequence name, length, and the relative depth of sequencing as calculated by the Unicycler assembly software. The connections between sequences are indicated by black lines.

## Sheet: supp. table-3  Camellia_sinens
genome	genome_type	genome_length	genome_GC(%)	CDS_nu	CDS_len	CDS_GC(%)	tRNA_nu	tRNA_len	tRNA_GC(%)	rRNA_nu	rRNA_len	rRNA_GC(%)	pseudo_gene_nu
Camellia_sinensis_Cv_Baihaozao-1	linear	205065	45.71	10	9393	43.23	8	581	51.46	0	0	0	0
Camellia_sinensis_Cv_Baihaozao-2	linear	173075	45.64	11	6702	44.4	3	220	44.09	0	0	0	1
Camellia_sinensis_Cv_Baihaozao-3	linear	150773	45.31	6	4330	40.69	3	219	53.42	1	3595	50.65	0
Camellia_sinensis_Cv_Baihaozao-4	linear	150318	45.75	2	2168	40.87	12	878	49.66	0	0	0	0
Camellia_sinensis_Cv_Baihaozao-5	linear	82486	45.46	4	3447	46.19	0	0	0	0	0	0	1
Camellia_sinensis_Cv_Baihaozao-6	linear	56698	46.18	2	2901	44.78	3	237	48.95	2	2044	53.42	0
Camellia_sinensis_Cv_Baihaozao-7	linear	40881	45.79	0	1446	42.12	0	0	0	0	0	0	0
Camellia_sinensis_Cv_Baihaozao-8	linear	26286	45.01	3	1635	42.57	1	74	48.65	0	0	0	0
Camellia_sinensis_Cv_Baihaozao-9	linear	12218	44.9	0	0	0	0	0	0	0	0	0	0
Camellia_sinensis_Cv_Baihaozao-10	linear	10325	46.28	0	0	0	0	0	0	0	0	0	0
Camellia_sinensis_Cv_Baihaozao-11	linear	1718	45.93	0	0	0	0	0	0	0	0	0	0
Camellia_sinensis_Cv_Baihaozao_Total	-	909843	45.62	38	32022	43.35	30	2209	49.84	3	5639	51.66	2

## Sheet: Supp.Table-4 gene.annotation.st
#ID	gene	mRNA	tRNA	rRNA	pseudo
Camellia_sinensis_Cv_Baihaozao	73	38	30	3	2

## Sheet: Supp. table-5 rscu.statat
AminoAcid	Symbol	Codon	No.	RSCU
*	Ter	UAA	19	1.5
*	Ter	UAG	7	0.5526
*	Ter	UGA	12	0.9474
A	Ala	GCA	168	0.9796
A	Ala	GCC	162	0.9446
A	Ala	GCG	86	0.5015
A	Ala	GCU	270	1.5743
C	Cys	UGC	56	0.7368
C	Cys	UGU	96	1.2632
D	Asp	GAC	104	0.6136
D	Asp	GAU	235	1.3864
E	Glu	GAA	296	1.3303
E	Glu	GAG	149	0.6697
F	Phe	UUC	300	0.8942
F	Phe	UUU	371	1.1058
G	Gly	GGA	275	1.4647
G	Gly	GGC	101	0.5379
G	Gly	GGG	137	0.7297
G	Gly	GGU	238	1.2676
H	His	CAC	61	0.4586
H	His	CAU	205	1.5414
I	Ile	AUA	227	0.8335
I	Ile	AUC	232	0.8519
I	Ile	AUU	358	1.3146
K	Lys	AAA	273	1.1844
K	Lys	AAG	188	0.8156
L	Leu	CUA	161	0.8838
L	Leu	CUC	114	0.6258
L	Leu	CUG	103	0.5654
L	Leu	CUU	239	1.312
L	Leu	UUA	259	1.4218
L	Leu	UUG	217	1.1912
M	Met	AUG	287	3
M	Met	CUG	0	0
M	Met	UUG	0	0
N	Asn	AAC	112	0.6627
N	Asn	AAU	226	1.3373
P	Pro	CCA	174	1.1523
P	Pro	CCC	115	0.7616
P	Pro	CCG	96	0.6358
P	Pro	CCU	219	1.4503
Q	Gln	CAA	220	1.4915
Q	Gln	CAG	75	0.5085
R	Arg	AGA	171	1.3884
R	Arg	AGG	91	0.7388
R	Arg	CGA	166	1.3478
R	Arg	CGC	74	0.6008
R	Arg	CGG	87	0.7064
R	Arg	CGU	150	1.2179
S	Ser	AGC	100	0.6006
S	Ser	AGU	173	1.039
S	Ser	UCA	190	1.1411
S	Ser	UCC	159	0.955
S	Ser	UCG	148	0.8889
S	Ser	UCU	229	1.3754
T	Thr	ACA	131	0.9527
T	Thr	ACC	144	1.0473
T	Thr	ACG	81	0.5891
T	Thr	ACU	194	1.4109
V	Val	GUA	199	1.2042
V	Val	GUC	122	0.7383
V	Val	GUG	144	0.8714
V	Val	GUU	196	1.1861
W	Trp	UGG	157	1
Y	Tyr	UAC	76	0.4677
Y	Tyr	UAU	249	1.5323

## Sheet: Supp. table-6 repeat at  at 
#Sample	SSR nu	Tandem nu	Dispersed nu	Total
Camellia_sinensis_Cv_Baihaozao	264	39	729	1032

## Sheet: supp. table-7 mt.dispersedd
#Chr1	Chr2	type	alignment length	similarity	start1	end1	start2	end2	evalue
chr1	chr1	F	304	99.671	140032	140335	22617	22920	4.06e-157
chr1	chr1	P	428	87.15	40088	40495	9608	10018	1.97e-125
chr1	chr1	P	414	87.681	9618	10018	40088	40481	1.97e-125
chr1	chr1	F	235	84.681	186009	186234	159111	159337	2.18e-55
chr1	chr1	P	141	88.652	142258	142389	970	1110	1.03e-38
chr1	chr1	P	98	96.939	142953	143049	19781	19877	1.03e-38
chr1	chr1	P	187	82.888	179314	179499	39915	40074	1.35e-32
chr1	chr1	F	412	72.816	183434	183835	134223	134630	3.77e-28
chr1	chr1	P	75	94.667	189006	189080	92271	92345	8.16e-25
chr1	chr1	P	64	93.75	161153	161216	155273	155335	3.83e-18
chr1	chr1	P	67	92.537	155273	155338	161150	161216	3.83e-18
chr1	chr1	F	60	93.333	179114	179173	54439	54498	1.78e-16
chr1	chr1	F	81	87.654	181552	181627	64919	64999	1.78e-16
chr1	chr1	P	54	94.444	99861	99914	79018	79070	2.98e-14
chr1	chr1	P	123	78.049	87794	87916	1931	2052	1.39e-12
chr1	chr1	P	120	78.333	1934	2052	87794	87913	1.39e-12
chr1	chr1	F	173	74.566	183972	184141	134762	134931	6.45e-11
chr1	chr1	P	40	97.5	163331	163370	80253	80292	2.32e-10
chr1	chr1	F	85	82.353	113912	113996	9572	9648	8.34e-10
chr1	chr1	F	43	95.349	137273	137314	15475	15517	8.34e-10
chr1	chr1	F	34	100	189419	189452	189362	189395	1.08e-08
chr1	chr1	F	38	94.737	176344	176381	39721	39758	1.4e-07
chr1	chr1	P	34	97.059	76751	76784	33306	33339	5.02e-07
chr1	chr1	F	33	96.97	139471	139503	74887	74919	1.81e-06
chr1	chr1	F	30	100	83771	83800	80231	80260	1.81e-06
chr1	chr1	F	45	88.889	132709	132752	125912	125956	6.49e-06
chr1	chr1	F	32	96.875	152734	152765	130044	130075	6.49e-06
chr1	chr1	F	32	96.875	151173	151204	131566	131597	6.49e-06
chr1	chr1	F	38	92.105	167927	167964	153385	153422	6.49e-06
chr1	chr2	P	343	97.085	15859	16201	150647	150984	4.03e-162
chr1	chr2	P	296	92.23	143340	143616	108968	109263	2.01e-110
chr1	chr2	P	229	97.38	16235	16462	150269	150497	1.57e-106
chr1	chr2	F	196	96.939	145510	145703	137931	138126	3.46e-88
chr1	chr2	P	277	87.365	16463	16739	149711	149982	9.7e-84
chr1	chr2	F	120	100	113655	113774	55952	56071	1.68e-56
chr1	chr2	F	121	93.388	70484	70598	88058	88178	4.78e-42
chr1	chr2	P	89	96.629	138223	138310	74726	74813	1.04e-33
chr1	chr2	P	134	82.09	138261	138388	145363	145496	1.37e-22
chr1	chr2	P	62	96.774	50443	50504	167804	167864	2.29e-20
chr1	chr2	F	87	87.356	15831	15917	120851	120934	1.06e-18
chr1	chr2	P	58	94.828	197604	197661	62462	62519	4.95e-17
chr1	chr2	P	58	94.828	179979	180036	118406	118463	4.95e-17
chr1	chr2	F	53	96.226	9668	9720	46817	46869	6.4e-16
chr1	chr2	F	46	97.826	201718	201763	3484	3529	1.07e-13
chr1	chr2	P	56	92.857	40375	40430	46817	46871	1.07e-13
chr1	chr2	F	55	92.727	153495	153549	170051	170105	1.07e-13
chr1	chr2	P	63	90.476	11325	11382	39353	39415	3.85e-13
chr1	chr2	F	52	94.231	8723	8774	170947	170995	1.39e-12
chr1	chr2	F	74	86.486	8469	8535	153708	153781	4.98e-12
chr1	chr2	F	82	84.146	79110	79191	5225	5296	6.45e-11
chr1	chr2	P	43	95.349	112145	112187	7953	7995	2.32e-10
chr1	chr2	P	39	97.436	29401	29439	70289	70327	8.34e-10
chr1	chr2	P	57	87.719	98604	98659	5073	5129	3e-09
chr1	chr2	P	48	91.667	179979	180025	117527	117574	3e-09
chr1	chr2	P	48	91.667	163365	163411	118313	118360	3e-09
chr1	chr2	P	41	95.122	79252	79291	3281	3321	1.08e-08
chr1	chr2	F	65	84.615	8632	8695	53475	53538	1.08e-08
chr1	chr2	F	48	91.667	79035	79080	117419	117464	1.08e-08
chr1	chr2	P	37	97.297	99861	99897	117419	117455	1.08e-08
chr1	chr2	P	59	86.441	32129	32187	128379	128435	1.08e-08
chr1	chr2	P	61	85.246	9433	9493	145952	146012	1.08e-08
chr1	chr2	P	33	100	71195	71227	46395	46427	3.88e-08
chr1	chr2	P	34	97.059	102475	102508	42605	42638	5.02e-07
chr1	chr2	F	34	97.059	52837	52870	75323	75356	5.02e-07
chr1	chr2	P	53	86.792	195082	195133	114532	114584	5.02e-07
chr1	chr2	F	34	97.059	79105	79138	117514	117547	5.02e-07
chr1	chr2	P	33	96.97	167256	167288	53321	53353	1.81e-06
chr1	chr2	P	92	78.261	57943	58032	55871	55960	1.81e-06
chr1	chr2	F	36	94.444	116842	116877	97069	97104	1.81e-06
chr1	chr2	P	30	100	190161	190190	118409	118438	1.81e-06
chr1	chr2	F	29	100	93537	93565	95089	95117	6.49e-06
chr1	chr3	P	266	98.872	15937	16201	70709	70974	4.21e-132
chr1	chr3	P	180	100	176230	176409	40167	40346	7.45e-90
chr1	chr3	F	362	79.282	66540	66895	120658	121017	9.98e-64
chr1	chr3	F	359	76.602	134785	135143	1755	2113	2.83e-49
chr1	chr3	F	443	76.072	65815	66240	119951	120374	2.83e-49
chr1	chr3	F	278	78.777	134190	134461	1487	1762	1.03e-43
chr1	chr3	F	128	91.406	138176	138303	51048	51171	1.72e-41
chr1	chr3	F	132	90.152	27513	27642	59833	59964	6.18e-41
chr1	chr3	F	81	100	162117	162197	68218	68298	8.05e-35
chr1	chr3	F	224	78.125	183403	183621	1493	1711	8.11e-30
chr1	chr3	F	83	93.976	9656	9738	139926	140008	1.36e-27
chr1	chr3	P	123	85.366	28854	28970	43624	43744	6.31e-26
chr1	chr3	F	75	94.667	9537	9611	143396	143468	2.94e-24
chr1	chr3	P	66	96.97	40368	40433	139935	139999	1.37e-22
chr1	chr3	F	66	95.455	79105	79170	138533	138598	1.77e-21
chr1	chr3	F	63	96.825	40368	40430	68785	68846	6.36e-21
chr1	chr3	P	67	94.03	9668	9734	68780	68846	2.29e-20
chr1	chr3	P	89	87.64	9653	9741	69821	69908	2.29e-20
chr1	chr3	F	61	96.721	40370	40430	69834	69893	8.22e-20
chr1	chr3	P	74	91.892	163306	163375	121389	121462	8.22e-20
chr1	chr3	P	487	71.458	148080	148545	145341	145814	2.96e-19
chr1	chr3	F	210	74.286	65161	65367	118918	119126	2.3e-15
chr1	chr3	P	51	96.078	92295	92345	110865	110915	8.28e-15
chr1	chr3	F	99	82.828	138270	138362	111786	111884	8.28e-15
chr1	chr3	P	46	97.826	201718	201763	147245	147290	1.07e-13
chr1	chr3	P	51	94.118	28773	28823	43761	43811	3.85e-13
chr1	chr3	P	57	91.228	51465	51521	66053	66109	3.85e-13
chr1	chr3	F	42	100	14385	14426	120380	120421	3.85e-13
chr1	chr3	F	45	97.778	52718	52762	128456	128500	3.85e-13
chr1	chr3	F	53	92.453	189004	189056	110863	110915	1.39e-12
chr1	chr3	F	40	100	176401	176440	40044	40083	4.98e-12
chr1	chr3	P	53	92.453	28740	28791	43970	44022	4.98e-12
chr1	chr3	F	97	80.412	64604	64700	118338	118434	4.98e-12
chr1	chr3	F	61	88.525	60280	60340	134478	134538	4.98e-12
chr1	chr3	P	40	97.5	153447	153486	124743	124782	2.32e-10
chr1	chr3	F	60	88.333	8273	8332	139497	139553	2.32e-10
chr1	chr3	P	48	91.667	38635	38682	12037	12084	8.34e-10
chr1	chr3	F	76	82.895	64348	64422	117749	117823	8.34e-10
chr1	chr3	P	294	72.109	183536	183810	73711	73997	3e-09
chr1	chr3	P	55	89.091	80246	80296	117953	118007	3e-09
chr1	chr3	P	38	97.368	94570	94607	136843	136880	3e-09
chr1	chr3	F	48	91.667	79035	79080	138173	138218	1.08e-08
chr1	chr3	P	37	97.297	99861	99897	138173	138209	1.08e-08
chr1	chr3	F	41	95.122	79252	79291	147453	147493	1.08e-08
chr1	chr3	F	39	94.872	136161	136199	85890	85928	3.88e-08
chr1	chr3	P	36	97.222	20657	20692	108607	108642	3.88e-08
chr1	chr3	F	49	89.796	189081	189128	111628	111675	3.88e-08
chr1	chr3	F	33	100	74481	74513	126770	126802	3.88e-08
chr1	chr3	P	67	83.582	76437	76503	138246	138310	3.88e-08
chr1	chr3	F	33	100	111989	112021	143633	143665	3.88e-08
chr1	chr3	P	35	97.143	39724	39758	40195	40229	1.4e-07
chr1	chr3	P	32	100	122310	122341	46776	46807	1.4e-07
chr1	chr3	P	41	92.683	92254	92294	110932	110972	1.4e-07
chr1	chr3	P	36	97.222	152200	152235	120910	120944	1.4e-07
chr1	chr3	P	60	85	114582	114640	65583	65640	5.02e-07
chr1	chr3	P	31	100	113294	113324	125935	125965	5.02e-07
chr1	chr3	P	31	100	5592	5622	134501	134531	5.02e-07
chr1	chr3	P	30	100	112066	112095	55517	55546	1.81e-06
chr1	chr3	F	30	100	17319	17348	123816	123845	1.81e-06
chr1	chr3	F	36	94.444	190163	190198	138442	138477	1.81e-06
chr1	chr3	P	32	96.875	98715	98746	21758	21789	6.49e-06
chr1	chr3	F	32	96.875	165011	165042	96660	96691	6.49e-06
chr1	chr3	F	65	83.077	115788	115851	117389	117448	6.49e-06
chr1	chr3	P	29	100	71717	71745	138594	138622	6.49e-06
chr1	chr3	F	29	100	113912	113940	143429	143457	6.49e-06
chr1	chr4	P	225	98.222	166011	166233	136411	136635	1.21e-107
chr1	chr4	P	131	99.237	92254	92384	59872	60002	6.01e-61
chr1	chr4	P	174	89.655	113770	113940	18335	18497	1.31e-52
chr1	chr4	F	75	96	189006	189080	59911	59985	1.75e-26
chr1	chr4	P	67	95.522	29183	29249	73330	73396	4.91e-22
chr1	chr4	F	73	93.151	32954	33026	43779	43848	6.36e-21
chr1	chr4	P	58	98.276	96873	96930	9042	9099	2.29e-20
chr1	chr4	P	58	96.552	179979	180036	73125	73182	1.06e-18
chr1	chr4	P	46	100	79113	79158	65998	66043	2.3e-15
chr1	chr4	P	217	74.654	86420	86631	18991	19199	8.28e-15
chr1	chr4	P	106	81.132	115773	115878	116266	116367	2.98e-14
chr1	chr4	P	45	97.778	197657	197701	100421	100465	3.85e-13
chr1	chr4	P	67	88.06	52030	52091	37985	38051	4.98e-12
chr1	chr4	F	53	92.453	25381	25433	68829	68880	4.98e-12
chr1	chr4	P	72	86.111	102848	102919	111716	111783	4.98e-12
chr1	chr4	F	42	97.619	102465	102506	24512	24553	1.79e-11
chr1	chr4	P	45	95.556	197657	197701	59827	59871	1.79e-11
chr1	chr4	F	48	93.75	79105	79151	133492	133538	6.45e-11
chr1	chr4	P	44	95.455	79107	79149	55259	55301	2.32e-10
chr1	chr4	P	37	100	92348	92384	100466	100502	2.32e-10
chr1	chr4	F	42	95.238	113022	113063	73951	73992	8.34e-10
chr1	chr4	F	39	97.436	160298	160336	140525	140563	8.34e-10
chr1	chr4	F	36	100	203523	203558	141798	141833	8.34e-10
chr1	chr4	P	37	97.297	71711	71747	52614	52650	1.08e-08
chr1	chr4	P	64	85.938	188973	189034	100498	100557	1.08e-08
chr1	chr4	F	36	97.222	9572	9607	4	39	3.88e-08
chr1	chr4	P	36	97.222	9572	9607	18328	18363	3.88e-08
chr1	chr4	P	56	87.5	8720	8774	33020	33072	3.88e-08
chr1	chr4	F	32	100	113909	113940	1	32	1.4e-07
chr1	chr4	F	42	92.857	147065	147105	103202	103243	1.4e-07
chr1	chr4	P	36	97.222	152399	152434	136310	136344	1.4e-07
chr1	chr4	F	46	89.13	51202	51247	6280	6325	5.02e-07
chr1	chr4	F	74	81.081	158122	158194	8174	8246	5.02e-07
chr1	chr4	P	31	100	79128	79158	9123	9153	5.02e-07
chr1	chr4	P	34	97.059	52792	52825	149984	150017	5.02e-07
chr1	chr4	P	30	100	190161	190190	73128	73157	1.81e-06
chr1	chr4	F	30	100	92317	92346	100498	100527	1.81e-06
chr1	chr4	P	30	100	198010	198039	130628	130657	1.81e-06
chr1	chr4	P	33	96.97	152352	152384	133734	133766	1.81e-06
chr1	chr4	F	53	86.792	163334	163383	141038	141090	1.81e-06
chr1	chr4	F	126	74.603	88372	88497	146142	146267	1.81e-06
chr1	chr4	F	35	94.286	136230	136264	4319	4353	6.49e-06
chr1	chr4	F	35	94.286	190113	190147	60860	60894	6.49e-06
chr1	chr4	F	32	96.875	71713	71744	65963	65994	6.49e-06
chr1	chr6	F	890	74.045	60485	61348	20441	21299	3.49e-83
chr1	chr6	F	265	78.868	61375	61638	21674	21935	1.33e-42
chr1	chr6	P	80	100	116798	116877	2017	2096	2.9e-34
chr1	chr6	F	76	97.368	138343	138416	50324	50399	3.77e-28
chr1	chr6	F	69	95.652	71715	71783	22143	22211	3.8e-23
chr1	chr6	F	62	95.161	79113	79173	21465	21526	1.06e-18
chr1	chr6	F	55	98.182	50697	50750	20446	20500	3.83e-18
chr1	chr6	P	81	86.42	9432	9506	128	208	8.28e-15
chr1	chr6	F	54	94.444	188136	188187	35276	35329	2.98e-14
chr1	chr6	F	61	86.885	60280	60340	20195	20255	2.32e-10
chr1	chr6	F	43	95.349	77674	77716	22529	22571	2.32e-10
chr1	chr6	F	44	93.182	34992	35035	32394	32437	3e-09
chr1	chr6	P	34	100	5592	5625	20215	20248	1.08e-08
chr1	chr6	F	51	88.235	61702	61752	22046	22096	3.88e-08
chr1	chr6	F	68	82.353	114551	114618	51946	52011	5.02e-07
chr1	chr8	P	100	99	113909	114008	26187	26286	1.03e-43
chr1	chr8	P	71	98.592	19484	19554	3764	3834	1.36e-27
chr1	chr8	F	56	91.071	8720	8774	1209	1262	1.79e-11
chr1	chr8	P	85	82.353	9572	9648	26199	26283	8.34e-10
chr1	chr8	F	35	94.286	114399	114433	19495	19529	6.49e-06
chr1	chr5	P	92	96.739	29070	29160	73337	73428	2.24e-35
chr1	chr5	F	75	100	189125	189199	47859	47933	1.74e-31
chr1	chr5	P	59	96.61	50348	50406	59155	59213	2.96e-19
chr1	chr5	F	51	98.039	199588	199638	39532	39582	1.78e-16
chr1	chr5	P	51	96.078	40491	40541	76448	76498	8.28e-15
chr1	chr5	P	48	95.833	50697	50743	63602	63649	1.39e-12
chr1	chr5	P	57	91.228	1485	1538	26758	26814	4.98e-12
chr1	chr5	F	70	85.714	166974	167043	15324	15390	6.45e-11
chr1	chr5	P	37	100	29124	29160	73411	73447	2.32e-10
chr1	chr5	P	96	79.167	108935	109030	36323	36418	8.34e-10
chr1	chr5	F	37	97.297	69818	69854	24838	24874	1.08e-08
chr1	chr5	P	34	100	114106	114139	75308	75341	1.08e-08
chr1	chr5	P	49	89.796	8717	8764	19779	19827	3.88e-08
chr1	chr5	F	31	100	14613	14643	20040	20070	5.02e-07
chr1	chr5	P	34	97.059	52837	52870	59831	59864	5.02e-07
chr1	chr5	P	29	100	79115	79143	14878	14906	6.49e-06
chr1	chr10	F	82	98.78	179028	179109	9572	9653	1.04e-33
chr1	chr10	F	42	92.857	152189	152230	4780	4819	1.4e-07
chr1	chr7	P	76	94.737	14762	14837	29325	29399	8.16e-25
chr1	chr7	F	76	90.789	197545	197619	21899	21973	8.22e-20
chr1	chr7	P	83	87.952	1127	1209	17708	17790	2.96e-19
chr1	chr7	P	51	98.039	92111	92161	20022	20072	1.78e-16
chr1	chr7	F	52	94.231	156715	156766	5937	5988	1.07e-13
chr1	chr7	P	76	86.842	9608	9678	10671	10746	1.07e-13
chr1	chr7	P	54	90.741	113956	114009	10693	10746	1.79e-11
chr1	chr7	F	39	94.872	112874	112912	22450	22488	3.88e-08
chr1	chr7	P	51	88.235	179221	179271	37483	37533	3.88e-08
chr1	chr7	P	36	94.444	1350	1385	17642	17677	1.81e-06
chr1	chr7	F	65	83.077	166978	167042	31411	31472	1.81e-06
chr1	chr7	F	95	78.947	66131	66220	33756	33845	1.81e-06
chr1	chr7	F	29	100	98028	98056	20245	20273	6.49e-06
chr1	chr9	F	60	98.333	29101	29160	2403	2462	1.77e-21
chr2	chr2	P	194	88.144	148532	148720	110465	110653	1.42e-56
chr2	chr2	P	96	100	75447	75542	53832	53927	3.12e-43
chr2	chr2	F	76	98.684	21948	22023	12958	13033	1.9e-30
chr2	chr2	P	158	81.013	133469	133622	110232	110388	5.33e-26
chr2	chr2	F	70	97.143	133866	133935	90816	90885	1.92e-25
chr2	chr2	P	68	94.118	39532	39599	35996	36063	5.36e-21
chr2	chr2	F	58	93.103	90783	90840	56095	56152	1.94e-15
chr2	chr2	P	56	94.643	150931	150984	120879	120934	1.94e-15
chr2	chr2	P	63	90.476	91973	92034	8921	8983	2.51e-14
chr2	chr2	P	44	100	145790	145833	55103	55146	2.51e-14
chr2	chr2	F	53	94.34	118417	118468	117527	117579	9.04e-14
chr2	chr2	P	76	85.526	154230	154305	128781	128856	9.04e-14
chr2	chr2	P	73	86.301	128784	128856	154230	154302	9.04e-14
chr2	chr2	F	42	100	92696	92737	91883	91924	3.25e-13
chr2	chr2	F	66	87.879	145432	145496	74709	74774	1.17e-12
chr2	chr2	P	46	95.652	145692	145737	116203	116248	4.21e-12
chr2	chr2	F	49	93.878	143542	143590	106559	106606	1.51e-11
chr2	chr2	F	93	82.796	44473	44565	40201	40280	5.44e-11
chr2	chr2	P	37	100	118256	118292	95161	95197	1.96e-10
chr2	chr2	P	45	93.333	75392	75436	53924	53967	2.53e-09
chr2	chr2	P	48	91.667	53924	53970	75389	75436	2.53e-09
chr2	chr2	P	35	100	119430	119464	95016	95050	2.53e-09
chr2	chr2	P	76	82.895	153985	154058	133298	133372	2.53e-09
chr2	chr2	F	34	100	65319	65352	64765	64798	9.1e-09
chr2	chr2	F	37	97.297	134906	134942	120521	120557	9.1e-09
chr2	chr2	P	33	100	119804	119836	118568	118600	3.27e-08
chr2	chr2	F	50	88	133277	133322	28465	28514	1.52e-06
chr2	chr2	F	35	94.286	133288	133322	15997	16031	5.48e-06
chr2	chr3	P	4713	100	1	4713	146061	150773	0
chr2	chr3	F	346	98.844	150567	150911	70629	70974	5.57e-175
chr2	chr3	F	280	100	80136	80415	61399	61678	1.62e-145
chr2	chr3	P	147	98.639	71499	71644	66570	66716	1.08e-67
chr2	chr3	P	103	98.058	46769	46871	68792	68894	8.66e-44
chr2	chr3	P	145	88.966	44336	44480	67881	68018	1.45e-41
chr2	chr3	P	82	100	71372	71453	112318	112399	1.89e-35
chr2	chr3	F	81	100	117415	117495	138169	138249	6.79e-35
chr2	chr3	F	109	89.908	36848	36956	90924	91032	4.09e-32
chr2	chr3	F	67	100	54267	54333	142904	142970	4.12e-27
chr2	chr3	F	78	93.59	148732	148809	69896	69973	6.89e-25
chr2	chr3	P	63	100	134813	134875	70553	70615	6.89e-25
chr2	chr3	P	64	98.438	97397	97460	61164	61227	8.91e-24
chr2	chr3	P	82	91.463	74732	74813	51091	51171	3.21e-23
chr2	chr3	P	67	94.03	7504	7570	134912	134978	1.93e-20
chr2	chr3	P	56	96.429	46816	46871	69839	69894	1.16e-17
chr2	chr3	P	49	100	69918	69966	137798	137846	4.18e-17
chr2	chr3	P	46	100	41647	41692	55030	55075	1.94e-15
chr2	chr3	F	55	94.545	46817	46871	139938	139992	1.94e-15
chr2	chr3	F	63	90.476	145771	145829	93572	93634	9.04e-14
chr2	chr3	F	55	92.727	117495	117547	138512	138566	3.25e-13
chr2	chr3	P	44	97.727	153672	153715	55506	55549	1.17e-12
chr2	chr3	P	45	97.778	47235	47279	74561	74604	1.17e-12
chr2	chr3	P	43	97.674	35620	35662	52554	52596	4.21e-12
chr2	chr3	P	40	100	95544	95583	117711	117750	4.21e-12
chr2	chr3	P	40	100	94238	94277	120272	120311	4.21e-12
chr2	chr3	P	96	80.208	145390	145485	111788	111883	1.51e-11
chr2	chr3	P	50	92	118628	118677	29403	29450	1.96e-10
chr2	chr3	P	39	97.436	44555	44593	10639	10677	7.04e-10
chr2	chr3	P	35	100	4803	4837	139661	139695	2.53e-09
chr2	chr3	F	41	95.122	25492	25532	141352	141392	2.53e-09
chr2	chr3	P	37	97.297	35733	35769	82554	82590	9.1e-09
chr2	chr3	P	37	97.297	55107	55143	93598	93634	9.1e-09
chr2	chr3	F	34	100	42045	42078	120786	120819	9.1e-09
chr2	chr3	P	39	94.872	106598	106636	3834	3871	1.18e-07
chr2	chr3	P	51	88.235	40270	40320	92523	92572	1.18e-07
chr2	chr3	F	36	97.222	5225	5259	138538	138573	1.18e-07
chr2	chr3	P	46	91.304	99725	99768	143466	143510	1.18e-07
chr2	chr3	P	34	97.059	128195	128228	17303	17336	4.24e-07
chr2	chr3	F	42	90.476	136973	137014	101879	101920	1.52e-06
chr2	chr3	F	50	88	89015	89064	139327	139373	1.52e-06
chr2	chr3	P	56	83.929	75309	75364	110125	110180	5.48e-06
chr2	chr3	P	47	87.234	151061	151107	110811	110857	5.48e-06
chr2	chr1	P	128	82.812	145369	145496	138261	138382	1.15e-22
chr2	chr1	P	61	93.443	62462	62522	197601	197661	4.18e-17
chr2	chr1	P	37	100	7959	7995	112145	112181	1.96e-10
chr2	chr1	P	45	93.333	117530	117574	179979	180022	2.53e-09
chr2	chr1	P	36	97.222	46395	46430	71192	71227	3.27e-08
chr2	chr1	P	89	78.652	55874	55960	57943	58029	1.52e-06
chr2	chr5	P	254	97.244	75280	75533	59654	59907	2.17e-119
chr2	chr5	F	146	100	79998	80143	24640	24785	5e-71
chr2	chr5	F	129	96.124	36982	37110	54951	55079	3.07e-53
chr2	chr5	P	128	94.531	148732	148859	59909	60036	2.39e-49
chr2	chr5	F	88	100	117084	117171	19732	19819	8.73e-39
chr2	chr5	F	87	100	53841	53927	59654	59740	3.14e-38
chr2	chr5	F	41	100	8715	8755	38966	39006	1.17e-12
chr2	chr5	P	47	95.745	42904	42950	62469	62515	1.17e-12
chr2	chr5	P	46	95.652	43562	43606	41134	41179	1.51e-11
chr2	chr5	P	50	92	98	147	75820	75869	5.44e-11
chr2	chr5	F	112	78.571	123187	123295	41518	41627	1.96e-10
chr2	chr5	F	76	84.211	103181	103254	61274	61346	1.96e-10
chr2	chr5	F	43	95.349	43793	43835	75398	75440	1.96e-10
chr2	chr5	F	45	93.333	53924	53967	59751	59795	2.53e-09
chr2	chr5	P	34	100	43200	43233	8327	8360	9.1e-09
chr2	chr5	F	40	95	122848	122887	33849	33888	9.1e-09
chr2	chr5	P	73	82.192	2301	2371	34452	34524	3.27e-08
chr2	chr5	F	92	79.348	103404	103494	61576	61665	3.27e-08
chr2	chr5	P	44	90.909	39967	40010	25822	25865	1.18e-07
chr2	chr5	P	39	94.872	148902	148940	47047	47084	1.18e-07
chr2	chr5	P	44	90.909	35733	35776	72842	72885	1.18e-07
chr2	chr5	F	31	100	94323	94353	18999	19029	4.24e-07
chr2	chr5	P	58	84.483	76948	77005	22377	22434	4.24e-07
chr2	chr5	F	34	97.059	128195	128228	65670	65703	4.24e-07
chr2	chr5	P	29	100	5229	5257	14878	14906	5.48e-06
chr2	chr5	F	38	92.105	50321	50358	72772	72809	5.48e-06
chr2	chr8	F	237	91.561	90699	90935	1875	2101	1.76e-85
chr2	chr8	F	70	94.286	133866	133935	1982	2051	4.15e-22
chr2	chr8	F	49	97.959	56104	56152	1958	2006	1.94e-15
chr2	chr8	F	50	96	170948	170995	1213	1262	9.04e-14
chr2	chr8	F	53	88.679	80300	80352	21385	21437	2.53e-09
chr2	chr8	F	37	94.595	55195	55230	5626	5662	1.52e-06
chr2	chr6	P	104	97.115	117316	117419	41585	41688	1.12e-42
chr2	chr6	P	117	87.179	13876	13989	39545	39653	1.48e-26
chr2	chr6	P	52	98.077	96734	96785	31636	31687	4.18e-17
chr2	chr6	F	46	97.826	43030	43075	20554	20599	9.04e-14
chr2	chr6	P	40	100	159251	159290	19667	19706	4.21e-12
chr2	chr6	F	42	95.238	153874	153915	35819	35860	7.04e-10
chr2	chr6	F	42	95.238	13944	13985	39549	39590	7.04e-10
chr2	chr6	P	47	93.617	99725	99768	42074	42120	7.04e-10
chr2	chr6	P	41	95.122	110096	110136	21666	21706	2.53e-09
chr2	chr6	F	160	74.375	145955	146111	150	306	9.1e-09
chr2	chr6	P	74	82.432	122848	122920	52550	52621	3.27e-08
chr2	chr6	P	35	97.143	97072	97106	2015	2049	1.18e-07
chr2	chr6	P	64	84.375	74826	74888	22059	22120	1.18e-07
chr2	chr6	F	60	85	14637	14695	41040	41099	1.18e-07
chr2	chr6	F	34	97.059	55124	55157	22059	22092	4.24e-07
chr2	chr6	F	33	96.97	5229	5261	21467	21499	1.52e-06
chr2	chr7	P	113	94.69	142834	142944	36871	36983	4.03e-42
chr2	chr7	P	46	95.652	89992	90037	32010	32055	4.21e-12
chr2	chr7	F	56	87.5	39887	39941	20801	20854	3.27e-08
chr2	chr7	P	41	90.244	131457	131497	8866	8906	5.48e-06
chr2	chr4	F	70	97.143	118400	118469	73119	73188	1.92e-25
chr2	chr4	F	151	82.119	43933	44067	83057	83206	8.91e-24
chr2	chr4	P	124	82.258	148452	148574	92842	92963	5.36e-21
chr2	chr4	P	96	85.417	131284	131378	103278	103372	2.5e-19
chr2	chr4	P	63	93.651	3634	3696	99116	99177	1.16e-17
chr2	chr4	F	52	96.154	22374	22425	27249	27300	1.94e-15
chr2	chr4	F	79	86.076	98649	98726	20467	20544	6.99e-15
chr2	chr4	P	45	100	165552	165596	44816	44860	6.99e-15
chr2	chr4	P	66	89.394	20938	21002	133933	133997	2.51e-14
chr2	chr4	F	53	94.34	117527	117579	73136	73187	9.04e-14
chr2	chr4	F	42	100	93911	93952	122167	122208	3.25e-13
chr2	chr4	P	63	90.476	89013	89075	123106	123163	3.25e-13
chr2	chr4	F	55	90.909	89983	90037	95536	95590	4.21e-12
chr2	chr4	P	43	97.674	93846	93888	137951	137993	4.21e-12
chr2	chr4	P	49	93.878	170948	170995	33020	33068	1.51e-11
chr2	chr4	F	39	100	52600	52638	140200	140238	1.51e-11
chr2	chr4	P	62	88.71	5202	5258	55263	55323	5.44e-11
chr2	chr4	P	58	89.655	90745	90802	115951	116004	5.44e-11
chr2	chr4	P	40	97.5	42170	42209	121500	121539	1.96e-10
chr2	chr4	P	42	95.238	84110	84151	135762	135803	7.04e-10
chr2	chr4	F	86	81.395	64061	64146	110679	110758	2.53e-09
chr2	chr4	P	51	90.196	5229	5275	65991	66041	9.1e-09
chr2	chr4	P	53	88.679	3743	3794	97858	97909	9.1e-09
chr2	chr4	F	47	91.489	43286	43332	110597	110642	9.1e-09
chr2	chr4	P	36	97.222	144884	144919	49886	49921	3.27e-08
chr2	chr4	P	55	87.273	117494	117547	55270	55323	3.27e-08
chr2	chr4	F	35	97.143	22735	22769	64387	64421	1.18e-07
chr2	chr4	P	46	89.13	4203	4248	3094	3139	4.24e-07
chr2	chr4	P	42	90.476	118583	118624	5248	5289	1.52e-06
chr2	chr4	P	33	96.97	35743	35775	40018	40050	1.52e-06
chr2	chr4	F	49	87.755	119101	119149	47482	47529	1.52e-06
chr2	chr4	P	36	94.444	117476	117511	133440	133475	1.52e-06
chr2	chr4	F	34	97.059	5225	5257	133497	133530	1.52e-06
chr2	chr4	F	32	96.875	25493	25524	54519	54550	5.48e-06
chr2	chr4	F	38	92.105	25495	25532	68049	68086	5.48e-06
chr3	chr3	P	167	88.623	95342	95503	52768	52934	2.08e-49
chr3	chr3	F	84	100	127682	127765	99264	99347	1.27e-36
chr3	chr3	P	69	98.551	139938	140006	68778	68846	1.29e-26
chr3	chr3	F	69	98.551	69826	69894	68779	68847	1.29e-26
chr3	chr3	P	68	97.059	139938	140005	69826	69893	2.16e-24
chr3	chr3	P	80	92.5	69826	69905	139926	140005	2.16e-24
chr3	chr3	F	72	90.278	126652	126720	117971	118039	1.31e-16
chr3	chr3	P	56	92.857	34220	34274	34220	34274	7.88e-14
chr3	chr3	F	46	95.652	99092	99137	75538	75583	3.66e-12
chr3	chr3	F	36	100	127985	128020	126093	126128	6.13e-10
chr3	chr3	F	37	97.297	111786	111822	51138	51174	7.93e-09
chr3	chr3	P	36	97.222	71491	71526	71217	71252	2.85e-08
chr3	chr3	P	33	100	71220	71252	71491	71523	2.85e-08
chr3	chr3	F	51	88.235	117548	117598	110805	110854	1.03e-07
chr3	chr3	P	30	100	125434	125463	125337	125366	1.33e-06
chr3	chr3	F	42	90.476	52435	52475	50740	50780	4.77e-06
chr3	chr3	P	45	88.889	95523	95565	52634	52678	4.77e-06
chr3	chr3	F	41	90.244	109246	109286	66703	66743	4.77e-06
chr3	chr3	P	36	94.444	52643	52678	95523	95556	4.77e-06
chr3	chr3	F	32	96.875	125370	125401	118137	118168	4.77e-06
chr3	chr3	F	39	92.308	126771	126808	121274	121312	4.77e-06
chr3	chr3	P	32	96.875	138469	138500	138279	138310	4.77e-06
chr3	chr2	P	150	98	66570	66719	71496	71644	9.42e-68
chr3	chr2	P	70	92.857	134912	134981	7501	7570	1.68e-20
chr3	chr2	P	52	92.308	52554	52605	35611	35662	3.66e-12
chr3	chr2	P	40	97.5	29411	29450	118628	118667	1.7e-10
chr3	chr2	P	42	95.238	10639	10680	44552	44593	6.13e-10
chr3	chr2	P	34	100	93601	93634	55107	55140	7.93e-09
chr3	chr2	P	37	94.595	17303	17339	128192	128228	3.69e-07
chr3	chr1	P	320	73.438	145500	145814	148080	148380	2.17e-19
chr3	chr1	P	51	94.118	66059	66109	51465	51515	2.83e-13
chr3	chr1	P	50	94	43973	44022	28740	28788	3.66e-12
chr3	chr1	P	276	72.464	73732	74000	183533	183789	2.21e-09
chr3	chr1	P	38	94.737	40195	40232	39721	39758	1.03e-07
chr3	chr1	P	63	84.127	65586	65646	114576	114637	3.69e-07
chr3	chr4	F	176	97.159	44676	44851	7606	7781	2e-79
chr3	chr4	P	69	97.101	124597	124665	108944	109012	6e-25
chr3	chr4	F	60	100	127083	127142	32918	32977	2.79e-23
chr3	chr4	F	100	88	117402	117494	39663	39761	2.79e-23
chr3	chr4	P	65	96.923	23831	23895	30019	30083	1e-22
chr3	chr4	P	77	92.208	133832	133908	120168	120243	3.61e-22
chr3	chr4	P	88	88.636	138541	138628	65961	66043	1.68e-20
chr3	chr4	P	53	98.113	139438	139490	52558	52610	1.01e-17
chr3	chr4	F	63	93.651	147078	147140	99116	99177	1.01e-17
chr3	chr4	P	68	91.176	133869	133936	120101	120168	1.01e-17
chr3	chr4	F	51	98.039	110865	110915	59911	59961	1.31e-16
chr3	chr4	P	69	88.406	71343	71409	3128	3196	2.19e-14
chr3	chr4	F	47	97.872	60396	60442	102662	102708	2.19e-14
chr3	chr4	P	45	97.778	93111	93155	149761	149805	2.83e-13
chr3	chr4	F	58	91.379	138340	138397	59224	59277	1.02e-12
chr3	chr4	F	54	90.741	112568	112621	73051	73103	4.74e-11
chr3	chr4	F	46	93.478	110932	110977	59962	60007	1.7e-10
chr3	chr4	F	46	93.478	26352	26397	120665	120710	1.7e-10
chr3	chr4	F	36	100	143429	143464	4	39	6.13e-10
chr3	chr4	P	36	100	143429	143464	18328	18363	6.13e-10
chr3	chr4	F	39	97.436	138533	138571	133492	133530	6.13e-10
chr3	chr4	P	39	97.436	138535	138572	55263	55301	2.21e-09
chr3	chr4	F	43	93.023	113990	114032	57258	57300	7.93e-09
chr3	chr4	P	34	100	46075	46108	74045	74078	7.93e-09
chr3	chr4	F	53	88.679	146980	147031	97858	97909	7.93e-09
chr3	chr4	P	34	100	118480	118513	127688	127721	7.93e-09
chr3	chr4	F	36	97.222	141349	141384	54515	54550	2.85e-08
chr3	chr4	F	38	94.737	141355	141392	68049	68086	1.03e-07
chr3	chr4	F	44	90.909	141353	141396	126285	126328	1.03e-07
chr3	chr4	F	38	94.737	117242	117279	133099	133136	1.03e-07
chr3	chr4	F	46	89.13	146526	146571	3094	3139	3.69e-07
chr3	chr4	F	67	83.582	125432	125497	127680	127742	3.69e-07
chr3	chr4	F	31	100	831	861	140424	140454	3.69e-07
chr3	chr4	F	33	96.97	138594	138626	52616	52648	1.33e-06
chr3	chr4	F	34	97.059	21588	21620	61038	61071	1.33e-06
chr3	chr4	F	33	96.97	117549	117581	95046	95078	1.33e-06
chr3	chr4	P	30	100	125335	125364	127684	127713	1.33e-06
chr3	chr4	P	35	94.286	25497	25531	22355	22389	4.77e-06
chr3	chr4	P	29	100	110865	110893	100498	100526	4.77e-06
chr3	chr8	P	133	100	96749	96881	14816	14948	7.34e-64
chr3	chr8	P	61	100	112777	112837	348	408	7.76e-24
chr3	chr8	F	116	79.31	92673	92783	16178	16289	1.32e-11
chr3	chr8	F	53	88.679	61563	61615	21385	21437	2.21e-09
chr3	chr8	P	41	92.683	58735	58775	22733	22773	1.03e-07
chr3	chr8	P	29	100	143429	143457	26255	26283	4.77e-06
chr3	chr7	F	133	100	9846	9978	24879	25011	7.34e-64
chr3	chr7	P	92	100	25306	25397	32761	32852	4.54e-41
chr3	chr7	P	56	100	139814	139869	2309	2364	4.67e-21
chr3	chr7	P	64	95.312	139598	139661	3015	3078	1.68e-20
chr3	chr7	F	48	97.917	139890	139937	10610	10657	6.09e-15
chr3	chr7	P	40	100	141486	141525	19611	19650	3.66e-12
chr3	chr7	F	46	91.304	117553	117598	37171	37216	7.93e-09
chr3	chr7	F	46	91.304	139856	139899	10557	10602	2.85e-08
chr3	chr7	P	38	94.737	55245	55282	16859	16896	1.03e-07
chr3	chr7	P	37	94.595	84952	84988	1691	1727	3.69e-07
chr3	chr7	F	39	92.308	134509	134547	10247	10285	1.33e-06
chr3	chr7	P	36	94.444	69892	69926	10642	10677	4.77e-06
chr3	chr6	F	129	96.899	57969	58093	22284	22412	7.44e-54
chr3	chr6	F	103	98.058	134464	134566	20181	20283	7.55e-44
chr3	chr6	F	82	100	67314	67395	18334	18415	1.65e-35
chr3	chr6	F	87	95.402	143472	143558	42082	42168	1.28e-31
chr3	chr6	P	49	97.959	121377	121425	16616	16664	1.69e-15
chr3	chr6	F	51	96.078	138541	138591	21465	21515	6.09e-15
chr3	chr6	F	45	100	120624	120668	22845	22889	6.09e-15
chr3	chr6	F	45	95.556	24881	24925	2621	2665	1.32e-11
chr3	chr6	P	42	95.238	3188	3229	13659	13700	6.13e-10
chr3	chr6	P	90	80	71578	71667	19424	19513	6.13e-10
chr3	chr6	F	58	86.207	23261	23317	6445	6502	2.85e-08
chr3	chr6	F	85	81.176	64581	64663	8525	8604	2.85e-08
chr3	chr6	F	48	89.583	116316	116363	34899	34946	2.85e-08
chr3	chr6	F	33	96.97	119676	119708	21423	21455	1.33e-06
chr3	chr6	F	39	92.308	139298	139336	49145	49183	1.33e-06
chr3	chr6	F	32	96.875	126646	126677	22544	22575	4.77e-06
chr3	chr5	P	110	99.091	114370	114479	32093	32202	2.08e-49
chr3	chr5	P	82	100	69892	69973	59959	60040	1.65e-35
chr3	chr5	P	89	96.629	81101	81189	33737	33825	2.13e-34
chr3	chr5	P	95	87.368	68428	68522	48623	48717	1e-22
chr3	chr5	F	58	100	71396	71453	25499	25556	3.61e-22
chr3	chr5	F	60	98.333	127083	127142	16229	16288	1.3e-21
chr3	chr5	F	121	79.339	110125	110245	59823	59943	1.69e-15
chr3	chr5	F	48	97.917	82554	82601	72849	72896	6.09e-15
chr3	chr5	P	67	89.552	82689	82755	38609	38668	2.83e-13
chr3	chr5	F	47	95.745	42506	42552	58247	58293	1.02e-12
chr3	chr5	P	45	95.556	134480	134524	38921	38965	1.32e-11
chr3	chr5	F	59	88.136	81918	81976	37054	37112	4.74e-11
chr3	chr5	F	38	100	58145	58182	39169	39206	4.74e-11
chr3	chr5	F	50	92	150627	150676	75820	75869	4.74e-11
chr3	chr5	F	88	81.818	139189	139269	17742	17829	6.13e-10
chr3	chr5	P	67	85.075	8446	8511	28678	28743	6.13e-10
chr3	chr5	P	47	91.489	21854	21900	9030	9076	2.21e-09
chr3	chr5	P	35	100	17303	17337	65669	65703	2.21e-09
chr3	chr5	F	73	82.192	148403	148473	34452	34524	2.85e-08
chr3	chr5	P	51	88.235	102332	102378	69946	69996	3.69e-07
chr3	chr5	F	40	92.5	112685	112722	18041	18080	1.33e-06
chr3	chr5	P	33	96.97	108261	108293	59910	59942	1.33e-06
chr3	chr5	F	52	86.538	82680	82729	69946	69997	1.33e-06
chr3	chr5	F	88	78.409	54230	54316	71075	71161	1.33e-06
chr3	chr5	P	29	100	138543	138571	14878	14906	4.77e-06
chr3	chr9	F	79	86.076	92951	93028	6117	6194	6.09e-15
chr3	chr9	F	69	85.507	66847	66915	7643	7711	1.32e-11
chr3	chr9	F	65	83.077	92951	93015	4613	4677	1.03e-07
chr3	chr9	P	42	90.476	80915	80956	6439	6479	4.77e-06
chr3	chr10	P	39	100	117880	117918	4965	5003	1.32e-11
chr3	chr10	P	42	95.238	99801	99842	4582	4623	6.13e-10
chr3	chr10	P	30	100	120914	120943	4790	4819	1.33e-06
chr4	chr4	P	236	100	18131	18366	1	236	4.04e-121
chr4	chr4	F	97	97.938	100406	100502	59812	59908	1.63e-40
chr4	chr4	P	67	100	46628	46694	33331	33397	3.58e-27
chr4	chr4	P	46	100	130245	130290	130245	130290	1.69e-15
chr4	chr4	F	190	75.789	16011	16195	15774	15952	2.18e-14
chr4	chr4	F	61	90.164	55292	55352	52193	52253	7.85e-14
chr4	chr4	P	49	93.878	17782	17830	14951	14999	3.65e-12
chr4	chr4	P	40	100	14960	14999	17782	17821	3.65e-12
chr4	chr4	P	47	93.617	133495	133541	55254	55300	4.73e-11
chr4	chr4	P	64	87.5	100565	100626	95016	95077	4.73e-11
chr4	chr4	F	40	97.5	66060	66099	52218	52257	1.7e-10
chr4	chr4	F	40	97.5	120168	120207	120129	120168	1.7e-10
chr4	chr4	P	44	93.182	66154	66197	60995	61038	2.2e-09
chr4	chr4	P	38	97.368	99850	99887	84571	84607	7.91e-09
chr4	chr4	F	40	95	102707	102745	47060	47099	2.84e-08
chr4	chr4	P	40	95	133500	133538	66005	66043	2.84e-08
chr4	chr4	P	36	97.222	71153	71188	67125	67160	2.84e-08
chr4	chr4	P	42	92.857	67125	67166	71147	71188	2.84e-08
chr4	chr4	F	31	100	65998	66028	9123	9153	3.68e-07
chr4	chr4	F	41	92.683	133346	133385	52472	52511	3.68e-07
chr4	chr4	F	98	79.592	66007	66095	55259	55352	3.68e-07
chr4	chr4	P	34	97.059	82325	82358	56007	56040	3.68e-07
chr4	chr4	F	53	86.792	127657	127709	60862	60912	3.68e-07
chr4	chr4	F	40	92.5	126287	126326	68049	68088	3.68e-07
chr4	chr4	P	31	100	108906	108936	74325	74355	3.68e-07
chr4	chr4	P	31	100	56010	56040	82325	82355	3.68e-07
chr4	chr4	P	30	100	100498	100527	59910	59939	1.32e-06
chr4	chr4	P	56	85.714	141776	141829	141776	141829	1.32e-06
chr4	chr5	F	409	99.267	32571	32979	15882	16290	0
chr4	chr5	P	127	98.425	66055	66180	14890	15016	1.23e-56
chr4	chr5	P	122	81.967	14924	15044	30870	30988	6.03e-20
chr4	chr5	F	66	92.424	44696	44758	34241	34306	3.63e-17
chr4	chr5	P	76	88.158	50764	50837	17262	17336	4.69e-16
chr4	chr5	P	43	100	11312	11354	47074	47116	7.85e-14
chr4	chr5	P	58	91.379	50940	50995	17208	17265	2.82e-13
chr4	chr5	F	44	97.727	32527	32570	12549	12592	1.02e-12
chr4	chr5	P	56	91.071	3561	3616	26274	26329	1.02e-12
chr4	chr5	F	78	84.615	17782	17857	30913	30988	3.65e-12
chr4	chr5	P	51	92.157	111627	111677	34474	34524	1.31e-11
chr4	chr5	P	40	97.5	52218	52257	14972	15011	1.7e-10
chr4	chr5	F	36	97.222	127706	127741	15014	15049	2.84e-08
chr4	chr5	P	41	92.683	145806	145846	47	87	1.02e-07
chr4	chr5	P	32	100	133502	133533	14875	14906	1.02e-07
chr4	chr5	P	60	85	149941	150000	34455	34512	1.02e-07
chr4	chr5	F	31	100	130204	130234	50035	50065	3.68e-07
chr4	chr5	F	42	90.476	33031	33072	19783	19824	1.32e-06
chr4	chr5	F	29	100	66013	66041	14878	14906	4.76e-06
chr4	chr1	P	215	99.535	136421	136635	166011	166225	8.88e-108
chr4	chr1	P	43	95.349	100466	100508	92342	92384	1.7e-10
chr4	chr3	P	72	95.833	108944	109015	124594	124665	5.98e-25
chr4	chr3	P	82	90.244	65967	66043	138541	138622	1.68e-20
chr4	chr3	P	48	91.667	74045	74090	46063	46108	7.91e-09
chr4	chr7	P	189	91.005	37700	37888	14262	14437	9.46e-63
chr4	chr7	P	76	98.684	95528	95603	31997	32072	1.65e-30
chr4	chr7	F	58	94.828	53553	53610	19113	19169	1.3e-16
chr4	chr7	F	46	95.652	140338	140383	18150	18195	3.65e-12
chr4	chr7	P	35	100	5132	5166	15669	15703	2.2e-09
chr4	chr7	F	65	84.615	59641	59702	6768	6832	2.84e-08
chr4	chr7	P	101	78.218	100568	100665	37097	37195	1.02e-07
chr4	chr7	P	33	96.97	120174	120206	16397	16429	1.32e-06
chr4	chr8	P	79	94.937	32995	33072	1209	1287	1.29e-26
chr4	chr8	P	56	96.429	88116	88171	8250	8305	1.01e-17
chr4	chr8	P	43	95.349	115951	115993	1926	1968	1.7e-10
chr4	chr8	F	32	100	18335	18366	26255	26286	1.02e-07
chr4	chr8	P	32	100	1	32	26255	26286	1.02e-07
chr4	chr6	F	67	98.507	18367	18433	1	67	1.66e-25
chr4	chr6	F	77	93.506	66117	66192	22428	22504	7.74e-24
chr4	chr6	P	56	98.214	65998	66053	21455	21510	2.17e-19
chr4	chr6	P	62	91.935	60951	61012	45007	45067	1.69e-15
chr4	chr6	F	44	100	140994	141037	44761	44804	2.18e-14
chr4	chr6	P	46	91.304	60993	61038	22466	22510	2.84e-08
chr4	chr6	F	52	88.462	66117	66167	44899	44950	2.84e-08
chr4	chr6	P	38	94.737	81898	81935	16666	16703	1.02e-07
chr4	chr6	P	38	94.737	52609	52646	22143	22180	1.02e-07
chr4	chr6	P	49	87.755	19483	19530	15320	15367	1.32e-06
chr4	chr6	F	40	92.5	133500	133538	21465	21503	1.32e-06
chr4	chr6	P	30	100	9123	9152	21481	21510	1.32e-06
chr4	chr6	F	39	92.308	120359	120397	48397	48435	1.32e-06
chr4	chr2	P	72	90.278	99116	99186	3625	3696	1.01e-17
chr4	chr2	P	64	87.5	115951	116010	90739	90802	4.73e-11
chr4	chr2	P	37	97.297	97873	97909	3743	3779	7.91e-09
chr4	chr2	P	37	94.595	3103	3139	4203	4239	3.68e-07
chr4	chr9	P	60	96.667	2317	2376	8859	8918	6.03e-20
chr4	chr9	F	31	100	68651	68681	3529	3559	3.68e-07
chr4	chr9	P	31	100	4589	4619	7880	7910	3.68e-07
chr4	chr10	P	36	100	149668	149703	4393	4428	6.11e-10
chr5	chr5	F	57	96.491	73391	73447	73317	73373	1.54e-18
chr5	chr5	P	32	100	54644	54675	24403	24434	5.61e-08
chr5	chr5	F	58	84.483	69678	69734	69645	69701	7.26e-07
chr5	chr5	P	32	96.875	19317	19348	17408	17439	2.61e-06
chr5	chr4	P	125	81.6	30870	30991	14921	15044	3.31e-20
chr5	chr4	P	69	89.855	17269	17336	50764	50832	2.57e-16
chr5	chr4	P	62	88.71	26274	26335	3555	3616	5.57e-13
chr5	chr4	P	32	96.875	14841	14871	52529	52560	9.39e-06
chr5	chr4	F	31	96.774	14876	14906	55263	55293	9.39e-06
chr5	chr9	P	380	100	73017	73396	2403	2782	0
chr5	chr9	P	57	96.491	73391	73447	2426	2482	1.54e-18
chr5	chr9	F	41	92.683	76150	76190	7293	7333	5.61e-08
chr5	chr2	P	41	92.683	72845	72885	35733	35773	5.61e-08
chr5	chr2	F	37	91.892	33813	33849	35659	35695	9.39e-06
chr5	chr3	P	104	85.577	48623	48726	68419	68522	5.49e-23
chr5	chr3	P	73	83.562	28678	28749	8440	8511	3.35e-10
chr5	chr3	F	50	86	36956	37004	65991	66040	9.39e-06
chr5	chr1	P	56	98.214	59158	59213	50348	50403	1.19e-19
chr5	chr1	P	35	94.286	73320	73354	29070	29103	9.39e-06
chr5	chr1	P	59	83.051	14316	14374	102503	102560	9.39e-06
chr5	chr1	P	83	79.518	75749	75829	191850	191927	9.39e-06
chr5	chr6	P	91	93.407	50105	50195	1882	1968	1.17e-29
chr5	chr6	P	68	95.588	63602	63669	20426	20493	5.49e-23
chr5	chr6	P	65	92.308	14890	14954	22428	22492	5.53e-18
chr5	chr6	P	45	100	38921	38965	20197	20241	3.33e-15
chr5	chr6	P	46	91.304	14909	14954	44899	44944	4.34e-09
chr5	chr6	F	35	97.143	34424	34458	16843	16877	5.61e-08
chr5	chr6	F	42	90.476	35410	35451	14691	14732	7.26e-07
chr5	chr6	F	44	88.636	38411	38454	20142	20185	2.61e-06
chr5	chr7	P	77	96.104	60186	60262	32225	32301	5.46e-28
chr5	chr7	F	62	98.387	15328	15389	31411	31472	5.49e-23
chr5	chr7	F	52	100	21323	21374	17137	17188	4.28e-19
chr5	chr7	P	42	92.857	58193	58233	20591	20632	5.61e-08
chr5	chr7	F	37	94.595	60006	60041	10642	10678	7.26e-07
chr5	chr7	F	44	88.636	14317	14360	31126	31169	2.61e-06
chr5	chr7	F	47	87.234	64226	64271	12129	12175	9.39e-06
chr5	chr8	F	93	84.946	70011	70103	6521	6611	5.53e-18
chr5	chr8	P	75	82.667	20081	20155	1104	1178	3.35e-10
chr5	chr8	F	46	89.13	56908	56953	4283	4328	2.02e-07
chr5	chr8	F	33	96.97	24322	24354	10502	10534	7.26e-07
chr5	chr8	F	34	94.118	60263	60296	8847	8880	9.39e-06
chr5	chr8	F	37	91.892	55616	55652	18424	18460	9.39e-06
chr5	chr8	F	28	100	17865	17892	24162	24189	9.39e-06
chr5	chr10	P	43	97.674	57739	57781	4853	4895	2e-12
chr6	chr6	F	97	96.907	44854	44950	22383	22479	2.86e-39
chr6	chr6	F	77	93.506	13755	13830	5208	5282	1.05e-23
chr6	chr6	P	61	88.525	55649	55708	12968	13026	1.78e-11
chr6	chr6	F	76	81.579	53455	53525	5382	5454	4.99e-07
chr6	chr6	P	54	85.185	23139	23192	23139	23192	4.99e-07
chr6	chr6	P	32	96.875	21008	21039	14048	14079	1.79e-06
chr6	chr1	P	43	88.372	27449	27491	35113	35155	6.45e-06
chr6	chr1	P	64	81.25	7599	7662	131491	131554	6.45e-06
chr6	chr3	P	87	80.46	19427	19513	71578	71664	2.31e-10
chr6	chr3	F	56	83.929	9201	9256	2798	2852	6.45e-06
chr6	chr3	F	40	90	52559	52598	82554	82593	6.45e-06
chr6	chr3	P	34	94.118	22534	22567	118137	118170	6.45e-06
chr6	chr3	F	28	100	16620	16647	126656	126683	6.45e-06
chr6	chr2	P	120	86.667	39545	39656	13873	13989	4.85e-27
chr6	chr2	P	38	97.368	21669	21706	110096	110133	8.29e-10
chr6	chr2	P	64	84.375	52558	52621	122848	122910	1.07e-08
chr6	chr2	P	38	94.737	2015	2052	97069	97106	3.86e-08
chr6	chr2	F	28	100	17390	17417	81552	81579	6.45e-06
chr6	chr5	P	65	96.923	20429	20493	63602	63666	3.78e-23
chr6	chr5	P	52	88.462	44899	44950	14903	14954	2.98e-09
chr6	chr4	P	38	92.105	21465	21501	55259	55295	6.45e-06
chr6	chr8	F	61	96.721	53100	53160	18738	18798	6.32e-21
chr6	chr8	P	45	93.333	5147	5191	9005	9049	2.31e-10
chr6	chr8	P	38	92.105	51853	51890	14805	14842	1.79e-06
chr6	chr8	F	123	75.61	18232	18349	16142	16262	1.79e-06
chr6	chr8	F	34	94.118	54719	54752	17030	17063	6.45e-06
chr6	chr7	P	124	82.258	1300	1413	37953	38074	2.94e-19
chr6	chr7	F	39	92.308	20226	20264	10247	10285	4.99e-07
chr6	chr9	F	43	93.023	52938	52980	650	691	1.07e-08
chr6	chr10	F	48	87.5	53242	53287	9968	10014	6.45e-06
chr7	chr7	F	33	100	31987	32019	19558	19590	7.73e-09
chr7	chr7	P	32	96.875	10555	10586	2635	2665	4.65e-06
chr7	chr7	F	52	84.615	17492	17543	17421	17472	4.65e-06
chr7	chr3	P	67	94.03	3015	3081	139595	139661	4.56e-21
chr7	chr3	P	40	92.5	1691	1730	84949	84988	1e-07
chr7	chr4	P	104	77.885	37097	37198	100565	100665	2.78e-08
chr7	chr9	F	128	95.312	8966	9093	4448	4574	4.37e-51
chr7	chr9	F	29	100	10485	10513	10092	10120	1.29e-06
chr7	chr9	F	37	91.892	38386	38422	7133	7169	4.65e-06
chr7	chr2	F	28	100	15405	15432	24979	25006	4.65e-06
chr7	chr2	P	31	96.774	10642	10672	148732	148762	4.65e-06
chr7	chr1	P	77	89.61	17714	17790	1127	1203	5.89e-20
chr7	chr1	P	54	87.037	37483	37536	179218	179271	7.73e-09
chr7	chr1	P	42	90.476	17642	17683	1344	1385	3.6e-07
chr7	chr1	F	46	89.13	10706	10746	40450	40495	4.65e-06
chr7	chr1	F	31	96.774	18779	18809	132216	132246	4.65e-06
chr7	chr1	F	31	96.774	16249	16279	167089	167119	4.65e-06
chr7	chr6	P	130	81.538	37953	38080	1294	1413	2.12e-19
chr7	chr8	F	53	92.453	10694	10746	26187	26239	2.76e-13
chr8	chr3	F	52	86.538	21376	21426	61257	61303	2.99e-06
chr8	chr3	P	34	94.118	23078	23111	118361	118394	2.99e-06
chr8	chr1	F	28	100	22902	22929	77786	77813	2.99e-06
chr8	chr4	P	82	93.902	1209	1290	32992	33072	2.25e-27
chr8	chr10	P	41	90.244	14862	14902	10056	10094	2.99e-06
chr8	chr9	F	52	84.615	17190	17241	6906	6957	2.99e-06
chr9	chr1	F	35	94.286	2445	2479	29070	29103	1.39e-06
chr9	chr1	P	28	100	4180	4207	96444	96471	1.39e-06
chr9	chr1	F	34	94.118	8399	8431	68224	68257	4.99e-06
chr9	chr4	P	57	98.246	8862	8918	2317	2373	4.89e-21
chr9	chr3	P	45	88.889	6439	6482	80912	80956	3.86e-07
chr10	chr3	F	41	90.244	10056	10094	96795	96835	1.17e-06
chr11	chr1	F	40	90	715	754	162053	162091	6.95e-07
chr11	chr7	P	36	91.667	1455	1490	38295	38329	2.5e-06

## Sheet: supp. table-8 mt.tandemmm
NO.	Chr	Size	Copy	Repeat sequence	Percent Matches	Start	End
1	chr1	27	1.9	AAGGCTATGGCAGCAGAGACAGCAGCC	88	20847	20898
2	chr1	22	2	TCATCACCGGTTCTAGGCTTCG	95	33136	33179
3	chr1	19	3.2	ATTCATTCCTAGAAGAATG	97	41059	41118
4	chr1	14	2.1	TCAGCCCTACAAAG	93	48915	48943
5	chr1	33	1.9	GCAACTCCAAATCATGGGGACGAATCCCCCCGA	90	54012	54074
6	chr1	23	2.2	ATTTTTATTTACATATTTTTTAAT	86	58517	58568
7	chr1	18	2.1	TCTTTTCTATTAGATTAG	89	59054	59090
8	chr1	14	2.9	CTAACTCCAAGGT	77	71021	71059
9	chr1	16	1.9	TACTTATACAACCCTG	93	175330	175360
10	chr2	26	2	CTTAGGACATACCCAGGCTAATATGA	92	98741	98792
11	chr3	13	2.3	AAAGCTATAGAAAGG	89	27007	27038
12	chr3	24	3	CCGGCGCAGGCTCAGCAGGAGGGG	97	69483	69554
13	chr3	17	2.1	GAACCCGGCCAGTAAGC	88	85535	85568
14	chr3	15	2.8	AGGTACCGGCTGAGA	81	88297	88338
15	chr3	26	2	CAATAGAGAAAGAGGTGTCTGGTGAT	88	110371	110422
16	chr3	17	2	AGCGGATCAAAATCGTTG	94	110686	110720
17	chr3	15	2.4	AAGTTGCAGAGAGC	90	133253	133285
18	chr4	29	1.9	CTTGCATGGACTGAAAGGCTTCCCCTTTA	88	8418	8473
19	chr4	24	2	TAAGCTACTAGCCAATAAAGCTAA	82	15371	15417
20	chr4	24	2	GCAGCTCGATCAGTCCAACCAAGA	82	17926	17972
21	chr4	39	2	TTCACTCATGATCTGGCCTGGTCGACCCAATCATGATAT	97	120129	120207
22	chr4	14	2.7	TATAATAGAAGAAG	82	130318	130356
23	chr5	15	2	TACCCTACAGGACAA	93	35462	35491
24	chr5	22	2	AGGTTCGGCTAGCTTAGCTATT	86	52080	52123
25	chr5	24	2	ATGGAGACAACTCTAAAAGAAAAC	95	67702	67748
26	chr5	33	2.7	TGACAAGATACAGAAAGAATATGAGGAGAGGAT	84	69645	69734
27	chr5	21	2.3	CGAAGAAGCAGAAGAAAGGGA	96	69848	69896
28	chr5	12	8.5	GAAGAAAGGGAC	70	69858	69950
29	chr5	21	3.1	AAGAAAGGGACGAAGAAGCCG	93	69892	69957
30	chr5	54	1.9	CGAAGAAACAGAAGAAAGGCACGAAGAAGCAGAAGAAAGGGACAAAGAAAGGGA	89	69848	69950
31	chr5	30	2	ATAGCAAGCTAACCCGTACCATCGTACGTT	93	73994	74053
32	chr6	18	2.1	TCATATTGATTCTATTTT	90	23007	23043
33	chr6	18	2.3	TTGAACTGATTCGAATCC	82	38133	38173
34	chr6	20	2	GAAGGGAAGATACCATCCTA	90	52819	52858
35	chr7	15	2.1	TCATAGCCGCGAGAGC	88	2121	2153
36	chr7	12	2.1	TCTTCGAACCTA	100	35402	35426
37	chr8	19	2	TCTGAAAGATAGACTCTTT	100	2788	2825
38	chr8	16	1.9	GTTTGATAGTCTATTCTG	88	9325	9357
39	chr8	15	2.5	TAAGAAGAGTAACAG	100	13120	13156

## Sheet: Supp.Table-9  For_drawww
Sample	atp1	atp4	atp6	atp8	atp9	ccmB	ccmC	ccmFc	ccmFn	cob	cox1	cox2	cox3	matR	mttB	nad1	nad2	nad3	nad4	nad4L	nad5	nad6	nad7	nad9	rpl10	rpl16	rpl2	rpl5	rps1	rps12	rps13	rps14	rps19	rps3	rps4	rps7	sdh3	sdh4
Camellia sinensis Cv Baihaozao	0	0	0	0	0	0	0	0	0	0	0	0	0	0	0	0	0	0	0	0	0	0	0	0	0	0	0	0	0	0	0	0	0	0	0	0	0	0
Camellia sinensis Cv zhuyeqi	0	0	0	0	0	0	0	0	0	0	0	0	0	0	0	0	0	0	0	0	0	0	0	0	0	0	0	0	0	0	0	0	0	0	0	0	0.325892	0
Camellia sinensis (MH376284.1)	0	0	0	na	0	0	0	0	0	0	na	0	na	0	0	1.41208	0.48489	0	0	0	0.417489	0	na	na	0	na	na	0	0	0	0	0	na	na	na	0	1.04763	na
Zea luxurians (NC_008333.1)	0.120855	0.653267	0.397059	0.475499	0.0869282	0.734598	0.457518	na	0.676279	0.271203	0.196182	0.323535	0.30024	0.661418	0.978216	0.542437	0.500773	0.178051	0.300804	0.259472	0.376592	0.42413	0.423036	0.290316	na	0.440448	na	na	1.05972	0.20769	0.398938	na	na	0.334645	0.633137	0.484223	na	na
Brassica rapa subsp. oleifera (NC_016125.1)	0.346721	1.59025	1.05424	0.642442	0.868485	1.61975	0.33514	0.722065	na	0.277706	0.357225	na	0.393799	0.487323	na	0.488069	1.84541	0.502569	0.555488	0.568227	0.663518	0.112975	0.542752	0.239972	na	0.436597	0.586393	0.413815	na	0.333489	na	0.950315	na	0.462333	0.604619	0.634483	na	na
Gossypium trilobum (NC_035076.1)	0.149178	0.461649	0.452122	0.398583	0.383275	1.83414	0.579169	0.472343	0.956754	0.429362	0.263642	0.433268	0.352217	1.03173	3.4761	0.445243	0.726452	0.451454	0.502035	0.360922	0.403735	1.48636	1.45251	0.317917	1.32069	0.343202	0.426265	0.555426	na	0.197119	na	0	na	0.499322	0.969051	0.492998	0.453141	0.702612
Calypogeia integristipula (NC_035977.1)	0.162466	0.450945	0.193658	0.408912	0.143009	0.662873	0.533742	0.347491	0.517345	0.183734	0.114644	0.189533	0.182706	na	na	0.146622	0.387023	0.34378	0.234267	0.378275	0.174006	0.235863	na	0.321751	0.404363	0.283868	0.483489	0.403355	0.50716	0.216769	0.35117	0.569701	0.425265	0.44101	0.628649	0.463059	0.317007	0.283372
Senna occidentalis (NC_038221.1)	na	0.810219	0.685383	0.524283	0.281437	0.629854	0.649628	0.507417	0.826832	0.491297	0.371237	0.561565	0.788641	0.664288	0.88584	0.842081	0.815734	0.380517	0.803768	0.247427	0.863542	0.468775	0.540778	0.219415	na	0.343152	na	0.473362	1.04304	0.457093	na	0	na	0.357296	0.847065	na	na	2.72531
Helianthus occidentalis (NC_058584.1)	0.183266	0.874782	1.03318	0.319085	0.292663	1.49197	0.448899	0.503493	0.750622	0.424136	0.273529	0.488495	0.211654	0.589726	0	0.368537	0.271702	0.200697	0.328589	0.12556	0.447983	0.444584	0.495433	0.489	0.574649	0.451264	na	0.422003	na	0.247057	0.72968	na	na	0.450687	0.52706	na	na	1.235

## Sheet: supp. table-10  pi
#No.	Region	Pi	Total Number of mutations	Region length
1	gene1.rps7	0.08325	126	696
2	gene10.rps1	0.05937	65	696
3	gene11.matR	0.03804	258	2040
4	gene12.nad3	0.06604	83	360
5	gene13.rps12	0.07527	106	381
6	gene14.nad2	0.04664	268	1476
7	gene15.atp8	0.07537	105	507
8	gene16.cox3	0.06527	190	798
9	gene17.sdh4	0.0982	80	484
10	gene18.rps4	0.07924	185	1202
11	gene19.nad6	0.07037	173	1270
12	gene2.ccmFn	0.03991	159	1848
13	gene20.sdh3	0.04936	38	444
14	gene21.cox2	0.0765	175	1374
15	gene22.rrn26	0.03204	358	3913
16	gene23.nad5	0.05346	449	2028
17	gene24.rps13	0.09972	110	363
18	gene25.rpl5	0.07896	157	622
19	gene26.rps14	0.05286	60	303
20	gene27.cob	0.05482	250	1335
21	gene28.rps19	0.13109	87	300
22	gene29.nad9	0.06345	136	591
23	gene3.rpl10	0.0165	22	489
24	gene30.nad1	0.06476	266	993
25	gene31.rpl16	0.0642	95	558
26	gene32.rps3	0.05328	255	1722
27	gene33.rpl2	0.0498	110	1070
28	gene34.atp9	0.06568	48	353
29	gene35.rrn18	0.10621	403	2198
30	gene36.rrn5	0.06516	25	132
31	gene37.cox1	0.05813	311	1707
32	gene38.ccmFc	0.04658	210	1671
33	gene39.nad4L	0.05543	52	303
34	gene4.ccmB	0.06615	139	633
35	gene40.atp4	0.05918	120	666
36	gene41.ccmC	0.06891	187	757
37	gene5.mttB	0.07505	103	873
38	gene6.atp6	0.08801	217	1470
39	gene7.nad4	0.06086	346	1491
40	gene8.atp1	0.0719	388	1557
41	gene9.nad7	0.01581	57	1185

[truncated: 3 more sheets: Supp. Table-11 statistics, supp. table-12 nt_link_infonsi, Supp. Table-13 mummerplotatotat]
